# Supplementary material for: Human Milk Metabolomics Are Related to Maternal Adiposity, Infant Growth Rate and Allergies: The Chinese Human Milk Project
Source: Nutrients. 2022 May 18;14(10):2097. doi: 10.3390/nu14102097 (PMC9144552; doi:10.3390/nu14102097)
Supplement: Supplementary file 1 [file nutrients-14-02097-s001.zip]

Archive with 1 entries (1 files):
- Nutrients_Supplementary_Material-2022 05 07.pdf
